# Supplementary material for: Sleep and wake cycles dynamically modulate hippocampal inhibitory synaptic plasticity
Source: PLoS Biol. 2022 Nov 1;20(11):e3001812. doi: 10.1371/journal.pbio.3001812 (PMC9624398; doi:10.1371/journal.pbio.3001812)
Supplement: S1 Data — Excel spreadsheet containing in separate sheets the numerical data underlying Figs 1–4 and S1–S4, respectively. (XLSX) [file pbio.3001812.s005.xlsx]

## Sheet:    Figure 1A
			1	2	3	4	5	6	7	8	9	10	11	12	13	14	Mean Average	Standard Deviation
		1	40.67	46.39	26.75	45.415	41.225	63.06	70.11	76.83	13.44	73.17	61.78	27.06	61.78	87.78	52.5329	21.5697
		2	57.33	26.305	28.36	57.275	61.085	37.22	49.56	21.61	16.89	40.22	70.06	69.72	70.06	53.22	47.0654	18.6139
		3	27.83	52.305	58.695	56.585	42.78	80.83	73.39	70.78	75.61	62.44	42.78	63.5	42.78	80.17	59.3196	16.1452
		4	50.67	61.53	40.36	51.61	96.775	78.11	49.89	62.22	60.33	40.17	60.89	77	60.89	65.33	61.1268	15.2608
		5	51.83	66.915	75.165	80.805	59.78	57.67	77.28	69.06	56.28	64.89	61.94	40	61.94	69	63.7539	10.715
		6	71.28	67.86	66.89	54.475	68.78	78.11	80.5	92.78	90.11	59.94	90.44	75.78	90.44	84.94	76.5946	12.2233
		7	66.67	73.555	70.945	84.085	84.975	72.89	39.5	52.44	69.33	55.56	64.94	78.17	64.94	81.11	68.5079	12.7502
		8	72.56	87.305	79.86	51.72	85.135	81.89	66.06	89.06	92.56	63.89	73	53.78	73	67.06	74.0629	12.6842
		9	84.61	75.64	54.635	61.61	64.14	67.44	70.44	51.5	39.22	89.22	41	79.44	41	89.61	64.9646	17.6561
		10	68.44	56.885	73.275	68.865	45.25	34.72	62.56	74.28	86.06	60.5	74.22	35.94	74.22	10.5	58.9796	20.5711
		11	57.39	45.555	25.835	37.165	65.58	67.61	77.72	72.83	59.17	58.5	50.78	41.94	50.78	88.94	57.1282	16.8546
		12	25.22	43.835	55.975	55.945	70.14	22.11	44.67	28.28	61.06	42.67	1.06	31.61	1.06	52.67	38.3075	21.1303
		13	25.78	9.58	28.14	32.89	49.085	20.44	24.5	37.17	18.67	58.56	0.56	15.61	0.56	23	24.6104	16.4334
		14	8.22	4.585	37.805	21.555	18.415	0.11	1.78	22.89	43.72	8.22	16.67	33.56	16.67	9.72	17.4229	13.4577
		15	14.33	27.915	50.61	10.08	13.86	1.11	8.5	35.17	40.72	35.28	10.61	11.72	10.61	21.61	20.8661	14.6416
		16	23.61	20.25	40.75	46.695	9.86	3.78	1.28	39.11	24.28	0.11	0	37.28	0	31.94	19.9246	17.3046
		17	40.78	13.555	21.055	25.025	16.11	48.78	25.44	28.06	2.5	0.28	0.28	13.67	0.28	2.56	17.0268	15.5193
		18	6.33	50.415	36.47	35.11	10	27.83	23.78	50.56	48.67	76.11	2.78	26.72	2.78	28.72	30.4482	21.2626
		19	74.61	40.195	29.725	35.585	35.17	1.61	42.44	57.11	66.39	0.5	82.06	21.22	82.06	38.11	43.3418	26.4771
		20	8.56	38.36	45.555	27.11	66.475	73	42.5	39.11	40.28	68.61	25.83	29.28	25.83	12.61	38.7936	19.7096
		21	49.61	35.5	42.22	73.805	23.865	33.33	27.78	60.56	65.39	19.67	0.33	26.33	0.33	50.72	36.3886	22.2948
		22	30.56	76.415	49.67	14.25	20.635	53.06	43.17	44.83	40.39	59.5	39.11	24.06	39.11	26.67	40.1021	16.5583
		23	31.78	22.195	35.64	57.5	96.915	63.72	31.94	1.61	1.39	49	45.72	26.22	45.72	36.22	38.9693	24.6156
		24	35.89	58.69	26.75	29.945	43.06	19.06	24.5	0	52.22	45.11	49.67	57.72	49.67	59.44	39.4089	17.4982

## Sheet: Figure 1C
			1	2	3	4	5	6	7	8	9	10	11	12	13	14	15	16	17	18	19	20	21	22	23	24
		1	40.67	57.33	27.83	50.67	51.83	71.28	66.67	72.56	84.61	68.44	57.39	25.22	25.78	8.22	14.33	23.61	40.78	6.33	74.61	8.56	49.61	30.56	31.78	35.89
		2	46.39	26.305	52.305	61.53	66.915	67.86	73.555	87.305	75.64	56.885	45.555	43.835	9.58	4.585	27.915	20.25	13.555	50.415	40.195	38.36	35.5	76.415	22.195	58.69
		3	26.75	28.36	58.695	40.36	75.165	66.89	70.945	79.86	54.635	73.275	25.835	55.975	28.14	37.805	50.61	40.75	21.055	36.47	29.725	45.555	42.22	49.67	35.64	26.75
		4	45.415	57.275	56.585	51.61	80.805	54.475	84.085	51.72	61.61	68.865	37.165	55.945	32.89	21.555	10.08	46.695	25.025	35.11	35.585	27.11	73.805	14.25	57.5	29.945
		5	41.225	61.085	42.78	96.775	59.78	68.78	84.975	85.135	64.14	45.25	65.58	70.14	49.085	18.415	13.86	9.86	16.11	10	35.17	66.475	23.865	20.635	96.915	43.06
		6	63.06	37.22	80.83	78.11	57.67	78.11	72.89	81.89	67.44	34.72	67.61	22.11	20.44	0.11	1.11	3.78	48.78	27.83	1.61	73	33.33	53.06	63.72	19.06
		7	70.11	49.56	73.39	49.89	77.28	80.5	39.5	66.06	70.44	62.56	77.72	44.67	24.5	1.78	8.5	1.28	25.44	23.78	42.44	42.5	27.78	43.17	31.94	24.5
		8	76.83	21.61	70.78	62.22	69.06	92.78	52.44	89.06	51.5	74.28	72.83	28.28	37.17	22.89	35.17	39.11	28.06	50.56	57.11	39.11	60.56	44.83	1.61	0
		9	13.44	16.89	75.61	60.33	56.28	90.11	69.33	92.56	39.22	86.06	59.17	61.06	18.67	43.72	40.72	24.28	2.5	48.67	66.39	40.28	65.39	40.39	1.39	52.22
		10	73.17	40.22	62.44	40.17	64.89	59.94	55.56	63.89	89.22	60.5	58.5	42.67	58.56	8.22	35.28	0.11	0.28	76.11	0.5	68.61	19.67	59.5	49	45.11
		11	61.78	70.06	42.78	60.89	61.94	90.44	64.94	73	41	74.22	50.78	1.06	0.56	16.67	10.61	0	0.28	2.78	82.06	25.83	0.33	39.11	45.72	49.67
		12	27.06	69.72	63.5	77	40	75.78	78.17	53.78	79.44	35.94	41.94	31.61	15.61	33.56	11.72	37.28	13.67	26.72	21.22	29.28	26.33	24.06	26.22	57.72
		13	61.78	70.06	42.78	60.89	61.94	90.44	64.94	73	41	74.22	50.78	1.06	0.56	16.67	10.61	0	0.28	2.78	82.06	25.83	0.33	39.11	45.72	49.67
		14	87.78	53.22	80.17	65.33	69	84.94	81.11	67.06	89.61	10.5	88.94	52.67	23	9.72	21.61	31.94	2.56	28.72	38.11	12.61	50.72	26.67	36.22	59.44
		Mean Average	52.5329	47.0654	59.3196	61.1268	63.7539	76.5946	68.5079	74.0629	64.9646	58.9796	57.1282	38.3075	24.6104	17.4229	20.8661	19.9246	17.0268	30.4482	43.3418	38.7936	36.3886	40.1021	38.9693	39.4089
		Standard Deviation	21.5697	18.6139	16.1452	15.2608	10.715	12.2233	12.7502	12.6842	17.6561	20.5711	16.8546	21.1303	16.4334	13.4577	14.6416	17.3046	15.5193	21.2626	26.4771	19.7096	22.2948	16.5583	24.6156	17.4982

## Sheet:    Figure 1F
							mIPSC frequency
							Sleep	Wake
							4.67	4.32
							5.17	2.33
							4.02	2.99
							5.21	2.53
							4.12	1.61
							4.09	4.72
							4.44	1.47
							3.44	2.06
							4.74	2.57
							2.33	2.1
								1.48
								1.1667
						Mean Average	4.223	2.44556
						Standard Deviation	0.859665	1.10802

## Sheet: Figure 1G
							mIPSC amplitude
							Sleep	Wake
							14.563	11.15
							18.379	13.06
							16.63	15.26
							19.04	11.49
							13.34	10.9
							15.03	15.81
							16.017	11.43
							17.25	11.95
							15.23	15.43
							12.875	13.29
								15.035
								12.723
						Mean Average	15.8354	13.1273
						Standard Deviation	2.02841	1.82656

## Sheet: Figure 1H
							Decay time constant
							Sleep	Wake
							36.155	55.688
							21.184	27.964
							53.963	36.492
							33.231	27.055
							41.376	53.036
							36.547	37.806
							31.494	46.008
							28.466	45.12
							34.436	44.406
							25.833	27.215
								23.22
								42.585
						Mean Average	34.2685	38.8829
						Standard Deviation	9.01834	10.7198

## Sheet: Figure 1I
							tonic current
							Sleep	Wake
							0.282966	0.594626
							0.337968	0.281446
							0.112994	0.318828
							0.08792	0.360861
							0.0959909	0.533081
							0.220621	0.262589
							0.152208	0.311897
								0.393606
						Mean Average	0.184381	0.382117
						Standard Deviation	0.098209	0.120648

## Sheet: Figure 2A
				Sleep							Mean Average	Standard Deviation
			-4	1	1	1	1	1	1	1	1	0
			-2	1.02886	1.0007	1.00709	1.01849	1.02453	1.00004	1.01559	1.01361	0.0113508
			0	1.00046	1.00386	1.01106	1.00008	1.0404	1.0935	1.00001	1.02134	0.0349398
			8	1.19961	1.24045	1.12629	1.08992	1.07555	1.02292	1.23186	1.14094	0.0842967
			10	1.46669	1.137	1.0848	1.07571	1.07817	1.41117	1.1023	1.19369	0.169564
			12	1.16446	1.137	1.02815	1.09244	1.17817	1.36212	1.23186	1.1706	0.106505
			14	1.29695	1.137	1.16982	1.12756	1.11621	1.23429	1.11122	1.17044	0.0701008
			16	1.14675	1.15438	1.0624	1.15134	1.18311	1.4416	1.13014	1.18139	0.120644
			18	1.34863	1.13109	1.10601	1.16017	1.17097	1.53571	1.16323	1.23083	0.155728
			20	1.16639	1.14719	1.23711	1.12454	1.12605	1.47364	1.16323	1.20545	0.12415
			22	1.08072	1.21483	1.07211	1.06857	1.14395	1.16462	1.27603	1.14583	0.079281
			24	1.02358	1.12667	1.11558	1.12252	1.23876	1.21114	1.1905	1.14696	0.0726401
			26	1.23343	1.11124	1.13274	1.16151	1.23649	1.23705	1.21875	1.19017	0.053823
			28	1.22705	1.03288	1.05105	1.16655	1.13543	1.18478	1.06159	1.12276	0.0750148
			30	1.08659	1.09206	1.15564	1.25958	1.19485	1.24226	1.28236	1.18762	0.0791123
			32	1.09993	1.11581	1.15713	1.15479	1.14027	1.12515	1.09368	1.12668	0.0252542
			34	1.11034	1.17925	1.04141	1.21059	1.16598	1.12515	1.2318	1.15207	0.065096
				Wake
			-4	1	1	1	1	1	1		1	0
			-2	1.00006	1.03958	1.00089	1.04014	1.00468	1.00096		1.01439	0.0197954
			0	1.10477	1.00001	1.08746	1.00285	1.00037	0.981105		1.02943	0.0525268
			8	1.48365	1.25333	1.5241	1.61297	1.70086	1.09425		1.44486	0.228557
			10	1.29711	1.27388	1.68837	1.44619	1.54245	1.21107		1.40984	0.18286
			12	1.25038	1.45029	1.60985	1.48463	1.61405	1.4687		1.47965	0.133106
			14	1.19995	1.55519	1.47462	1.41453	1.45746	1.6236		1.45422	0.145288
			16	1.38712	1.3888	1.4443	1.46275	1.28394	1.33598		1.38382	0.0666167
			18	1.29195	1.35736	1.41058	1.4874	1.28748	1.65734		1.41535	0.140512
			20	1.38296	1.30553	1.56059	1.45058	1.28776	1.58199		1.42824	0.125297
			22	1.38296	1.39053	1.40983	1.51683	1.24359	1.49306		1.40613	0.0969788
			24	1.32636	1.31598	1.42026	1.42061	1.27046	1.40961		1.36055	0.0645777
			26	1.25763	1.58237	1.41058	1.45382	1.29904	1.36635		1.39496	0.116368
			28	1.25663	1.45036	1.56059	1.51144	1.27983	1.56834		1.43787	0.138186
			30	1.22738	1.60818	1.40983	1.44997	1.44627	1.51181		1.44224	0.126225
			32	1.27366	1.4725	1.42026	1.53301	1.42945	1.48602		1.43581	0.0893199
			34	1.24106	1.49175	1.42026	1.49149	1.4195	1.49059		1.42577	0.097017

## Sheet: Figure 2C
							mIPSC amplitude
												Mean Average	Standard Deviation
				sleep a	14.297	15.457	15.733	13	16.4	13.048	15.567	14.786	1.35472
				sleep b	15.099	16.879	18.053	16.077	19.126	16.209	19.655	17.2997	1.69091
				wake a	12.2	13.871	13.018	10.46	12.22	14.594		12.7272	1.4528
				wake b	14.974	21.457	18.353	14.581	17.591	22.063		18.1698	3.14401

## Sheet: Figure 2D
								normalized mIPSC amplitude
													Mean Average	Standard Deviation
					sleep a	1.02886	1.0007	1.00709	1.01849	1.02453	1.00004	1.01559	1.01361	0.0113508
					sleep b	1.08659	1.09206	1.15564	1.25958	1.19485	1.24226	1.28236	1.18762	0.0791123
					wake a	1.00006	1.03958	1.00089	1.04014	1.00468	1.00096		1.01439	0.0197954
					wake b	1.22738	1.60818	1.40983	1.44997	1.44627	1.51181		1.44224	0.126225

## Sheet: Figure 2E
						Decay time constant
												Mean Average	Standard Deviation
				sleep a	30.129	33.11	23.06	29.459	31.413	31.413	36.55	30.7334	4.10843
				sleep b	32.089	25.476	26.075	40.453	28.787	28.787	31.719	30.4837	5.0623
				wake a	36.536	45.983	40.816	27.125	33	30.972		35.7387	6.86699
				wake b	49.662	57.37	60.814	32.995	36.213	27.97		44.1707	13.6533

[truncated: 31 more sheets: Figure 2F, Figure 2H, Figure 2J, Figure 3A, Figure 3C, Figure 3D, Figure 3E, Figure 3F, Figure 4D, Figure 4F, Figure 4G, Figure 4I, Figure 4J, Figure 4L, S1C, S1D, S1F, S1G, S1I, S1J …]
