# Supplementary material for: Sleep and wake cycles dynamically modulate hippocampal inhibitory synaptic plasticity
Source: PLoS Biol. 2022 Nov 1;20(11):e3001812. doi: 10.1371/journal.pbio.3001812 (PMC9624398; doi:10.1371/journal.pbio.3001812)
Supplement: S1 Raw Images — (ZIP) [file pbio.3001812.s006.zip]

Archive with 31 entries (26 files):
- S1_raw_images/
- S1_raw_images/S1A/
- S1_raw_images/S1A/S1A-a-tubulin.tif
- S1_raw_images/S1A/S1A-a1.tif
- S1_raw_images/S1A/S1A-a2.tif
- S1_raw_images/S1A/S1A-a4.tif
- S1_raw_images/S1A/S1A-a5.tif
- S1_raw_images/S1A/S1A-beta3.tif
- S1_raw_images/S1A/S1A-gephyrin.tif
- S1_raw_images/S1B/
- S1_raw_images/S1B/S1B-a-tubulin.tif
- S1_raw_images/S1B/S1B-a1.tif
- S1_raw_images/S1B/S1B-a2.tif
- S1_raw_images/S1B/S1B-a4.tif
- S1_raw_images/S1B/S1B-a5.tif
- S1_raw_images/S1B/S1B-beta3.tif
- S1_raw_images/S1B/S1B-gephyrin.tif
- S1_raw_images/S1E/
- S1_raw_images/S1E/S1E- total a5.tif
- S1_raw_images/S1E/S1E-a-tubulin.tif
- S1_raw_images/S1E/S1E-surface a4.tif
- S1_raw_images/S1E/S1E-surface a5.tif
- S1_raw_images/S1E/S1E-total a4.tif
- S1_raw_images/S3D/
- S1_raw_images/S3D/S3D-a-tubulin.tif
- S1_raw_images/S3D/S3D-surface GluN1.tif
- S1_raw_images/S3D/S3D-surface GluN2A.tif
- S1_raw_images/S3D/S3D-surface GluN2B.tif
- S1_raw_images/S3D/S3D-total GluN1.tif
- S1_raw_images/S3D/S3D-total GluN2A.tif
- S1_raw_images/S3D/S3D-total GluN2B.tif
